# Supplementary material for: Using standard-length compactors to implant short humeral stems in total shoulder arthroplasty: A cadaver study of humeral stem alignment
Source: PLoS One. 2022 May 5;17(5):e0268075. doi: 10.1371/journal.pone.0268075 (PMC9070928; doi:10.1371/journal.pone.0268075)
Supplement: S1 Data — (XLSX) [file pone.0268075.s001.xlsx]

## Sheet: Feuil1
No	side	Sex	age	Compactor size	stem size	Alpha angle compactor	Alpha angle SS	Metaphyseal Ratio Compactor	Metaphyseal Ratio SS	Diaphyseal Ratio SS	Diaphyseal Ratio Compactor
1	G	F	91	8.5	8.5	2.28	1.67	0.426434	0.447669	0.396226	0.44898
1	D	F	91	8.5	8.5	0.025	0.61	0.582847	0.615945	0.394958	0.456311
2	G	F	93	7	7	4.325	9.595	0.532945	0.473552	0.346774	0.347458
2	D	F	93	7	7	4.52	1.355	0.653045	0.605042	0.42029	0.432
3	G	F	61	7	7	0.815	1.125	0.430369	0.48142	0.387597	0.442308
3	D	F	61	7	7	0.68	2.185	0.410429	0.441891	0.414634	0.458824
4	G	M	42	8.5	8.5	0.895	0.305	0.37288	0.380317	0.309524	0.309677
4	D	M	42	8.5	8.5	0.99	0.675	0.3764	0.343186	0.289941	0.32716
5	D	F	96	8.5	8.5	0.455	1.045	0.566563	0.544786	0.43956	0.409524
5	G	F	96	8,5	8,5	4.015	5.5	0.493927	0.515901	0.444444	0.453333
6	D	M	77	8.5	8.5	0.86	4.12	0.289343	0.382398	0.395161	0.362832
6	G	M	77	10	10	1.63	0.93	0.44041	0.470752	0.40367	0.5
7	D	M	98	7	7	0.915	2.56	0.397678	0.433762	0.287879	0.322034
7	G	M	98	7	7	1.5	0.465	0.355194	0.401787	0.313043	0.330769
8	D	F	93	7	7	0.36	0.685	0.414388	0.422021	0.398058	0.418367
8	G	F	93	7	7	4.825	4,93	0.413263	0.449177	0.425743	0.443182
9	D	F	85	8.5	8.5	1.74	3.885	0.236363	0.336391	0.311475	0.267442
9	G	F	85	8.5	8.5	3.69	1.3	0.330524	0.367614	0.301887	0.3125
10	G	M	77	8.5	8.5	5.89	8.69	0.432035	0.463724	0.346154	0.38961
10	D	M	77	8.5	8.5	2.285	1.29	0.544897	0.5	0.396552	0.412698
